# Supplementary material for: Exploring the Role of the MUTYH Gene in Breast, Ovarian and Endometrial Cancer
Source: Genes (Basel). 2024 Apr 26;15(5):554. doi: 10.3390/genes15050554 (PMC11120896; doi:10.3390/genes15050554)
Supplement: Supplementary file 1 [file genes-15-00554-s001.zip]

Archive with 2 entries (2 files):
- genes-2972670-supplementary.pptx
- TABLE S1 supplementary data.xlsx
