# Supplementary material for: Exploring the Role of the MUTYH Gene in Breast, Ovarian and Endometrial Cancer
Source: Genes (Basel). 2024 Apr 26;15(5):554. doi: 10.3390/genes15050554 (PMC11120896; doi:10.3390/genes15050554)
Supplement: Supplementary file 1 [file genes-15-00554-s001.zip › TABLE S1 supplementary data.xlsx]

## Sheet: Foglio1
Supplementary Table S1 : primer sequences used for PCR and Sanger sequencing
primer	length (bp)	sequence	Tm (C°)	amplicon size (bp)	exons	amplicon
MUTYH-F1	18	ccgccatgcctccatcag	60	350	exon 1	amplicon 1
MUTYH-R1	18	atccccgactgcctgaac	59
MUTYH-F2	20	cttgagagaagctggacccc	60	353	exon 2	amplicon 2
MUTYH-R2	21	cacctggcccttagtaagtct	59
MUTYH-F3	18	caggctgctgtgtcccaa	60	460	exon 3 e 4	amplicon 3
MUTYH-R3	20	gaaaggggttggcatgagga	60
MUTYH-F4	19	tgagagcagggccactttg	60	555	exon 5,6, 7	amplicon 4
MUTYH-R4	20	aagacacccaagactcctgg	59
MUTYH-F5	20	gatggcaggagggtaggaac	59	658	exon 8,9,10	amplicon 5
MUTYH-R5	20	agggttgagtgtcatagggc	59
MUTYH-F6	20	gaaggggcagtgagaagtcc	60	557	exon 11 e 12	amplicon 6
MUTYH-R6	20	ctgccgattccctccattct	59
MUTYH-F7	18	gatactgggcgtggaggg	59	514	exon 13 e 14	amplicon 7
MUTYH-7R	23	aggaaacacaaggaagtacaaca	58
MUTYH-F8	20	aagttaagggcagaacaccg	58	226	exon 15	amplicon 8
MUTYH-R8	20	gtgaagcctggagtggagaa	59
MUTYH-F9	20	tagagtcggggaaagggaga	59	330	exon 16	amplicon 9
MUTYH-R9	18	gcaacatagcgagacccc	58
